# Supplementary material for: Integrating event information and multi dimensional relationships for improved financial time series forecasting
Source: Sci Rep. 2025 Oct 31;15:38099. doi: 10.1038/s41598-025-22926-y (PMC12578950; doi:10.1038/s41598-025-22926-y)
Supplement: Supplementary file 1 — Supplementary Information. [file 41598_2025_22926_MOESM1_ESM.txt]

================================================================================
SUPPLEMENTARY MATERIALS FOR:
DAFF Net Integrates Event Information and Multi-Dimensional Relationships 
for Financial Time Series Prediction
================================================================================

AUTHORS:
Xinke Du(1), Jinfei Cao(2,*), Xiyuan Jiang(3), Qin Wang(1), 
Boyao Xu(4), Ziyang Liu(5), Yikun Chen(6), ChunHong Yuan(7)

AFFILIATIONS:
(1) School of Business, Shanghai Normal University Tianhua College, 
    Shanghai 201815, China
(2) School of Digital Economy and Management, Suzhou City University, 
    Suzhou, Jiangsu 215104, China
(3) School of Marketing, Victoria University of Wellington, 
    Wellington 6011, New Zealand
(4) School of Management, Victoria University of Wellington, 
    Wellington 6011, New Zealand
(5) College of Computer Science and Technology, Jiangsu Normal University, 
    Xuzhou 221116, China
(6) Department of Economic Management, Zhanjiang Preschool Education College, 
    Zhanjiang City, Guangdong Province 524086, China
(7) Faculty of Control Systems and Robotics, ITMO University, 
    St. Petersburg 197101, Russia

*Corresponding author: caojf@szcu.edu.cn

================================================================================

APPENDIX A: IMPLEMENTATION DETAILS

--------------------------------------------------------------------------------
A.1 TRAINING CONFIGURATION
--------------------------------------------------------------------------------

All experiments were conducted using the following standardized configuration 
to ensure reproducibility:

- Optimizer: AdamW with beta_1 = 0.9, beta_2 = 0.999, epsilon = 1e-8

- Learning Rate: Initial learning rate of 0.001 with cosine annealing schedule

- Learning Rate Schedule: Cosine annealing with warm restarts every 20 epochs

- Weight Decay: 0.01 for regularization

- Batch Size: 32 samples per batch

- Training Epochs: Maximum 100 epochs with early stopping

- Early Stopping: Patience of 15 epochs based on validation loss

- Gradient Clipping: Maximum gradient norm of 1.0


--------------------------------------------------------------------------------
A.2 MODEL HYPERPARAMETERS
--------------------------------------------------------------------------------

- Hidden Dimensions: 256 for all internal representations

- Attention Heads: 8 heads in multi-head attention mechanisms

- Dropout Rate: 0.1 throughout the network

- Event Embedding Dimension: 768 (inherited from BERT-base)

- Mixture of Experts: K=4 active experts from total M=8 experts

- Temporal Window: T=30 trading days input sequence length

- Pattern Prototypes: M=8 learnable temporal pattern prototypes


--------------------------------------------------------------------------------
A.3 HARDWARE AND SOFTWARE ENVIRONMENT
--------------------------------------------------------------------------------

HARDWARE:
- GPU: NVIDIA A100 40GB
- RAM: 64GB
- CPU: Intel Xeon Gold 6248R

SOFTWARE:
- Framework: PyTorch 1.12.1 with CUDA 11.6
- Additional Libraries:
  * transformers 4.21.0 (for BERT models)
  * numpy 1.23.1
  * pandas 1.4.3
  * scikit-learn 1.1.2
- Operating System: Ubuntu 20.04 LTS
- Python Version: 3.9.13


--------------------------------------------------------------------------------
A.4 TRAINING TIME AND COMPUTATIONAL REQUIREMENTS
--------------------------------------------------------------------------------

- Training Time: Approximately 6 hours per complete training run

- Validation Time: 20 minutes per epoch for hyperparameter tuning

- Inference Time: 0.8 seconds per prediction (including all preprocessing)

- Memory Usage: Peak GPU memory consumption of 28GB during training

- Total Experiments: 50+ training runs for hyperparameter optimization 
  and ablation studies


--------------------------------------------------------------------------------
A.5 DATA PREPROCESSING PARAMETERS
--------------------------------------------------------------------------------

- Price Data Normalization: Log returns with rolling 252-day Z-score 
  normalization

- Event Text Processing: Maximum 512 tokens, [CLS] and [SEP] token insertion

- Missing Data Handling: Forward-fill for gaps <= 3 days, linear interpolation 
  for longer gaps

- Outlier Detection: Remove returns exceeding 5 standard deviations from 
  rolling mean

- Volume Normalization: Log transformation followed by min-max scaling 
  to [0,1]


================================================================================
END OF SUPPLEMENTARY MATERIALS
================================================================================
